# Supplementary material for: Oceanalin B, a Hybrid α,ω-Bifunctionalized Sphingoid Tetrahydroisoquinoline β-Glycoside from the Marine Sponge Oceanapia sp
Source: Mar Drugs. 2021 Nov 12;19(11):635. doi: 10.3390/md19110635 (PMC8618332; doi:10.3390/md19110635)
Supplement: Supplementary file 1 [file marinedrugs-19-00635-s001.zip]

Archive with 1 entries (1 files):
- marinedrugs-1452433-supplementary.pdf
